# Supplementary material for: Shedding light on the expansion and diversification of the Cdc48 protein family during the rise of the eukaryotic cell
Source: BMC Evol Biol. 2016 Oct 18;16:215. doi: 10.1186/s12862-016-0790-1 (PMC5070193; doi:10.1186/s12862-016-0790-1)
Supplement: Additional file 11: Figure S7. — Evolutionary trees of the individual AAA domains of the different Cdc48 family members. The trees were constructed as described in Fig. 2, but did not include sequences from archaea (A and B). In (A), the incomplete D2-domain of Yta7 was included, leading to a change in the branching order for the two D-domains of N-ethylmaleimide-sensitive factor (NSF). (ZIP 1 mb) [file 12862_2016_790_MOESM11_ESM.zip]

Archive with 2 entries (2 files):
- FigS7a_Suppl_indivDomainTree_noArchea_withYTA7D2_2 copy.ai
- FigS7b_SupplFig_IndivDdomainTree_noArchaea_2 copy.ai
